# Supplementary material for: Molecular and morphological investigations on the renal mechanisms enabling euryhalinity of red stingray Hemitrygon akajei
Source: Front Physiol. 2022 Aug 9;13:953665. doi: 10.3389/fphys.2022.953665 (PMC9396271; doi:10.3389/fphys.2022.953665)
Supplement: Supplementary file 2 [file Table2.XLSX]

## Sheet: Table S2
Table S2. Differentially-expressed genes identified in the transcriptome analysis
						TPM value
Transcript contig ID	RefSeq ID	Description	logFC	P Value	FDR	SW1	SW2	SW3	FW1	FW2	FW3
TRINITY_DN10877_c0_g1	D2H788	E3 ubiquitin-protein ligase RNF182	8.54462	5.81147e-07	0.000398079	0	0	0	3.459	3.743	2.186
TRINITY_DN110255_c0_g1	Q6HA08	Astacin-like metalloendopeptidase	8.65007	3.13556e-06	0.00121407	0	0	0	2.957	5.473	1.717
TRINITY_DN110454_c0_g1	Q96KG7	Multiple epidermal growth factor-like domains protein 10	7.7303	0.000683797	0.0457273	0	0	0	3.081	1.808	0.454
TRINITY_DN128937_c0_g1	Q5ZJL9	Deoxynucleoside triphosphate triphosphohydrolase SAMHD1	8.38306	1.6511e-05	0.00340813	0	0	0	4.951	1.501	1.939
TRINITY_DN139858_c0_g1	Q92777	Synapsin-2	7.64271	0.000170684	0.0163701	0	0	0	2.492	1.583	0.969
TRINITY_DN140924_c0_g1	Q6IMG9	Testis, prostate and placenta-expressed protein	7.36136	0.000479731	0.0352011	0	0	0	1.327	1.268	1.571
TRINITY_DN144982_c0_g1	O15550	Lysine-specific demethylase 6A	8.14776	1.39274e-05	0.00304575	0	0	0	2.659	1.239	3.15
TRINITY_DN30668_c0_g1	Q8NG41	Neuropeptide B	5.52476	3.9711e-07	0.000298686	0.124	0.492	0.147	4.198	14.373	18.616
TRINITY_DN35107_c0_g1	Q3T0Z2	Gastrotropin	11.0431	9.39963e-17	1.43855e-12	0	0	0	11.097	21.958	20.052
TRINITY_DN35829_c0_g1	Q95SX7	Probable RNA-directed DNA polymerase from transposon BS	7.63221	0.000646158	0.0437843	0	0	0	2.012	0.492	2.453
TRINITY_DN37806_c0_g1	P19753	Parvalbumin, thymic	5.67852	2.54409e-07	0.000218038	0.401	0.955	0.932	10.498	86.685	21.723
TRINITY_DN40212_c0_g1	P33716	Chromogranin-A	3.09562	4.96498e-06	0.00158776	1.043	1.848	1.718	8.347	16.943	13.948
TRINITY_DN41072_c0_g1	Q9MZ06	Fibroblast growth factor-binding protein 1	4.205	8.85311e-06	0.00231891	15.829	18.339	2.457	115.064	182.04	371.569
TRINITY_DN42427_c0_g2	Q9EQS5	Lathosterol oxidase	2.72248	0.000408683	0.0312062	4.994	1.338	5.262	21.788	15.789	38.599
TRINITY_DN42537_c0_g1	Q5E969	Transcriptional and immune response regulator	2.18601	5.63997e-05	0.00765792	400.323	297.311	138.007	1680.96	1191.94	915.274
TRINITY_DN43194_c0_g1	Q9D915	Transcriptional and immune response regulator	1.85681	0.000321199	0.0263514	5.191	5.14	7.491	27.262	17.048	20.304
TRINITY_DN43628_c0_g1	A1A4M6	StAR-related lipid transfer protein 5	3.19557	1.53111e-05	0.003261	0.97	0.694	0.574	6.395	5.626	8.489
TRINITY_DN43852_c0_g1	Q86X51	EZH inhibitory protein	2.79901	0.000222356	0.020079	1.156	1.245	1.403	9.5	12.937	4.19
TRINITY_DN43989_c0_g1	Q13219	Pappalysin-1	4.86981	0.000474061	0.0349767	0.122	0.054	0	3.431	1.815	1.241
TRINITY_DN45030_c0_g1	Q2KIX1	Growth arrest and DNA damage-inducible protein GADD45 gamma	1.82633	1.22968e-05	0.00283303	16.731	16.464	15.129	70.235	54.157	46.9
TRINITY_DN45171_c0_g1	Q502I1	Protein reprimo A	7.26453	6.85498e-08	8.68912e-05	0	0.039	0	4.337	4.162	5.504
TRINITY_DN45267_c0_g1	F1R8Z9	Forkhead box protein J1-B	1.97485	0.000242349	0.021316	3.674	3.098	2.637	12.47	12.345	11.877
TRINITY_DN45736_c0_g1	Q6DEJ6	Sodium-dependent lysophosphatidylcholine symporter 1-B*	2.91918	0.000231929	0.020671	0.508	0.765	0.511	5.65	3.464	4.633
TRINITY_DN46006_c0_g2	Q7RTU5	Achaete-scute homolog 5	2.5722	4.06669e-05	0.00616216	1.286	1.429	1.5	7.578	8.166	9.239
TRINITY_DN47591_c9_g5	P55024	Tyrosinase	3.01654	9.10163e-08	0.000105984	2.128	3.07	1.909	15.26	19.889	22.515
TRINITY_DN47676_c14_g1	P47845	Galectin-3	2.15452	1.73855e-06	0.000835206	28.918	39.195	42.524	127.967	142.166	220.759
TRINITY_DN47732_c7_g1	Q0V9G6	Insulin-induced gene 1 protein	2.67786	5.35318e-08	7.64648e-05	3.897	3.805	2.969	20.846	25.22	22.573
TRINITY_DN47830_c2_g1	Q5R6U3	Squalene synthase	1.85536	3.23766e-06	0.00124555	80.305	71.516	51.268	284.734	209.412	237.872
TRINITY_DN47922_c8_g2	Q3ZMH1	Sodium-coupled monocarboxylate transporter 1*	2.5125	3.13539e-05	0.00520766	6.978	5.074	4.293	19.442	25.313	47.951
TRINITY_DN48530_c7_g1	P21328	RNA-directed DNA polymerase from mobile element jockey	7.78585	0.000137881	0.0140514	0	0	0	3.135	1.441	0.921
TRINITY_DN48568_c9_g1	Q9Y236	Oxidative stress-induced growth inhibitor 2	3.49962	4.0544e-08	6.48281e-05	2.827	5.341	1.834	49.448	28.697	35.667
TRINITY_DN48787_c3_g1	Q5R574	Methylsterol monooxygenase 1	3.65481	3.17679e-10	1.6238e-06	2.314	1.766	2.287	18.946	25.228	36.334
TRINITY_DN48993_c8_g3	Q04202	Transposable element Tcb2 transposase	8.28422	7.82282e-05	0.0094589	0	0	0	1.339	1.244	5.18
TRINITY_DN48996_c0_g1	Q7ZYC4	Long-chain-fatty-acid--CoA ligase ACSBG2	1.86365	0.000733268	0.0481342	2.704	2.77	2.885	10.056	9.413	11.003
TRINITY_DN49124_c0_g1	P49989	RNA polymerase sigma-54 factor	2.55656	0.000449938	0.0337312	5.102	7.38	1.828	22.931	41.857	19.059
TRINITY_DN49689_c1_g1	P80385	5'-AMP-activated protein kinase subunit gamma-1	4.2072	4.18257e-07	0.00030902	0.251	0.809	0.41	10.783	10.175	6.357
TRINITY_DN49702_c6_g2	P18699	Tubulin beta chain	1.98203	0.000311725	0.0258077	139.495	165.612	75.438	749.842	457.849	292.404
TRINITY_DN49718_c12_g1	B0S4Q1	Serine palmitoyltransferase small subunit B	3.03385	0.000670118	0.044998	0.489	0.643	0.245	2.834	3.267	4.883
TRINITY_DN49831_c7_g1	P13602	Tubulin beta-2 chain	2.05501	0.000562481	0.0395917	40.167	23.484	14.441	159.42	91.836	72.238
TRINITY_DN49947_c0_g1	A8T655	Proprotein convertase subtilisin/kexin type 9	6.22619	3.33837e-06	0.00125488	0.081	0.529	0	9.016	16.245	23.806
TRINITY_DN49972_c7_g1	P78369	Claudin-10	2.38617	5.2948e-06	0.00166344	7.457	7.193	5.246	49.058	25.413	29.158
TRINITY_DN49972_c7_g2	P08603	Complement factor H	4.88242	4.43245e-06	0.00147941	1.145	2.716	0.659	94.647	14.361	25.133
TRINITY_DN50013_c0_g1	Q0IIV2	Ammonium transporter Rh type B*	1.71278	0.000112108	0.0121438	13.544	19.917	15.479	67.06	46.62	46.504
TRINITY_DN50160_c10_g1	P03934	Transposable element Tc1 transposase	3.60556	0.000161881	0.0156944	0.809	3.051	3.227	10.323	56.282	20.379
TRINITY_DN50188_c5_g8	Q04202	Transposable element Tcb2 transposase	3.59309	8.11608e-05	0.00969315	2.221	1.255	1.638	6.241	41.065	14.646
TRINITY_DN50240_c3_g4	Q6V0I7	Protocadherin Fat 4	9.2515	0.000333206	0.0270222	0	0	0	3.378	11.768	0.26
TRINITY_DN50324_c8_g1	P47955	60S acidic ribosomal protein P1	4.95989	0.000226758	0.0203626	0.498	0.199	0.128	17.242	7.504	1.151
TRINITY_DN50371_c6_g1	P03934	Transposable element Tc1 transposase	7.34967	1.0205e-05	0.00251446	0.094	0	0	8.229	1.482	5.4
TRINITY_DN50446_c5_g1	Q9Y6I4	Ubiquitin carboxyl-terminal hydrolase 3	1.71108	0.000101515	0.011272	10.366	8.832	7.992	32.165	25.998	30.652
TRINITY_DN50584_c10_g1	P79953	Ovochymase-2	2.06796	0.000153361	0.0151564	2.953	3.695	5.467	16.802	18.776	15.295
TRINITY_DN50697_c3_g1	P21328	RNA-directed DNA polymerase from mobile element jockey	4.52187	4.24056e-10	1.89288e-06	0.629	0.844	0.733	25.77	14.58	11.184
TRINITY_DN51013_c8_g1	Q80U96	Exportin-1	2.02554	2.30886e-06	0.00100579	8.841	9.632	7.475	36.308	36.85	32.575
TRINITY_DN51094_c11_g3	Q9NBX4	Probable RNA-directed DNA polymerase from transposon X-element	2.19358	5.96075e-05	0.0080223	23.456	10.648	9.349	56.68	71.287	69.8
TRINITY_DN51165_c3_g1	Q3T0Y9	E3 ubiquitin-protein ligase RNF186	5.04207	8.57633e-20	3.06261e-15	2.081	1.853	1.388	77.445	55.391	44.637
TRINITY_DN51167_c9_g1	Q29RU2	Oncoprotein-induced transcript 3 protein	3.6762	0.000545918	0.0387056	0.388	0.985	0.189	12.541	5.536	2.914
TRINITY_DN51180_c2_g1	Q92481	Transcription factor AP-2-beta	1.62679	0.000602051	0.041451	40.117	29.886	54.067	86.586	142.701	153.281
TRINITY_DN51272_c7_g1	P13355	Solute carrier family 2, facilitated glucose transporter member 1*	2.41336	4.6142e-07	0.000336271	12.763	8.231	6.728	52.919	51.542	42.749
TRINITY_DN51569_c6_g2	Q15904	V-type proton ATPase subunit S1	1.51176	6.60776e-05	0.00854467	56.269	78.38	55.659	167.089	201.236	173.109
TRINITY_DN51685_c0_g1	Q29486	Alkaline phosphatase, tissue-nonspecific isozyme	2.36725	4.05551e-05	0.00615393	3.508	6.508	7.836	38.709	21.54	31.969
TRINITY_DN51957_c1_g2	O00370	LINE-1 retrotransposable element ORF2 protein	6.29574	5.34639e-05	0.00739998	0.012	0.163	1.265	39.581	60.843	16.024
TRINITY_DN52055_c0_g7	P04323	Retrovirus-related Pol polyprotein from transposon 17.6	9.68144	2.6471e-06	0.00109071	0	0.003	0	8.133	11.475	1.2
TRINITY_DN52160_c1_g8	O00370	LINE-1 retrotransposable element ORF2 protein	4.0653	0.000232988	0.0207482	0.797	2.447	0.168	14.979	12.395	29.977
TRINITY_DN52251_c4_g2	P38572	Uroplakin-1a	2.99346	4.27468e-11	2.6938e-07	7.465	8.889	7.804	63.069	79.987	49.249
TRINITY_DN52264_c14_g1	Q12983	BCL2/adenovirus E1B 19 kDa protein-interacting protein 3	2.16993	1.33655e-05	0.00299248	4.636	5.964	7.998	31.481	24.28	27.693
TRINITY_DN52354_c8_g1	P34257	Transposable element Tc3 transposase	8.95811	1.39465e-05	0.00304575	0	0	0	8.708	1.693	2.14
TRINITY_DN52498_c8_g3	P08548	LINE-1 reverse transcriptase homolog	3.46503	3.21101e-05	0.00530858	0.617	1.567	2.183	26.572	10.917	10.402
TRINITY_DN52575_c10_g1	Q0VCM6	Large neutral amino acids transporter small subunit 4*	1.5451	4.34872e-05	0.00645261	26.428	26.662	26.029	83.489	69.04	77.947
TRINITY_DN52725_c9_g1	Q04467	Isocitrate dehydrogenase [NADP], mitochondrial	2.2115	3.9506e-10	1.84012e-06	124.879	111.026	101.483	461.183	543.414	553.377
TRINITY_DN52827_c4_g1	P11926	Ornithine decarboxylase	2.27831	8.20922e-07	0.000517326	13.359	13.182	9.759	77.296	52.112	46.353
TRINITY_DN52827_c4_g5	P27118	Ornithine decarboxylase	2.28073	2.98661e-08	5.16057e-05	30.743	25.699	24.381	165.561	117.335	109.039
TRINITY_DN53005_c0_g1	A0PJN4	Ubiquitin-conjugating enzyme E2Q-like protein 1	1.88139	0.000551135	0.0389981	10.154	12.403	12.206	36.538	66.705	25.061
TRINITY_DN53133_c5_g1	Q9JKF8	Dexamethasone-induced Ras-related protein 1	4.47107	9.95406e-05	0.0111081	0.278	0.415	0.216	9.959	9.715	1.489
TRINITY_DN53316_c7_g1	Q5REA7	Acyl-CoA 6-desaturase	2.90287	0.000508728	0.0365984	0.823	0.737	1.187	3.706	5.891	10.977
TRINITY_DN53399_c7_g8	Q96HQ0	Zinc finger protein 419	3.21175	0.000229731	0.0205717	7.542	7.869	21.024	73.63	225.46	41.476
TRINITY_DN53501_c12_g1	P57788	Monocarboxylate transporter 4*	2.57476	0.000328097	0.026709	1.44	1.038	0.696	6.345	6.935	5.48
TRINITY_DN53558_c7_g1	Q9D172	Glutamine amidotransferase-like class 1 domain-containing protein 3	2.4189	3.86755e-07	0.000293852	114.816	57.803	59.973	514.138	382.292	343.872
TRINITY_DN53559_c2_g9	Q60976	Jerky protein	2.94193	7.19109e-10	2.69207e-06	3.52	3.344	3.194	24.734	25.965	26.549
TRINITY_DN53654_c1_g6	O75123	Zinc finger protein 623	9.61513	0.000431282	0.0325977	0	0	0	1.608	0.446	17.405
TRINITY_DN53748_c3_g1	P05029	Sodium/potassium-transporting ATPase subunit beta-1	1.79959	5.92147e-06	0.00178903	55.25	46.236	70.903	196.079	177.914	224.958
TRINITY_DN53748_c3_g2	P05029	Sodium/potassium-transporting ATPase subunit beta-1	1.87101	2.68866e-07	0.0002268	132.642	130.842	149.647	428.598	484.022	594.141
TRINITY_DN54070_c5_g2	P06744	Glucose-6-phosphate isomerase	1.65137	7.10652e-05	0.0089462	127.143	140.087	148.712	511.53	286.598	503.93
TRINITY_DN54397_c4_g2	P80276	Aldo-keto reductase family 1 member B1	2.03796	0.000212247	0.0192696	3.471	3.432	4.622	16.864	19.168	11.394
TRINITY_DN54444_c7_g1	Q4R8S6	Lanosterol 14-alpha demethylase	3.53729	8.64826e-10	2.80754e-06	2.295	2.133	2.607	19.738	24.026	38.158
TRINITY_DN54474_c14_g3	Q5ZLN1	Phosphoglycerate mutase 1	2.36202	2.91556e-06	0.00116113	8.33	6.938	6.286	47.296	39.66	23.807
TRINITY_DN54519_c0_g3	Q5R1X4	Fructose-bisphosphate aldolase C	1.9566	0.000168738	0.0162108	10.207	6.233	12.337	47.854	28.953	34.708
TRINITY_DN54573_c4_g1	P08836	Farnesyl pyrophosphate synthase	3.09946	3.24291e-07	0.000253127	5.074	3.749	3.739	22.14	29.165	55.918
TRINITY_DN54595_c7_g1	Q04202	Transposable element Tcb2 transposase	4.5389	0.00039239	0.0303953	0.274	0.053	0.98	15.609	12.094	3.095
TRINITY_DN54672_c1_g1	P05122	Creatine kinase B-type	2.2845	2.31906e-08	4.28346e-05	339.81	317.645	477.673	1656.76	1545.19	2314.32
TRINITY_DN54749_c1_g1	Q99088	Low-density lipoprotein receptor 2	3.1804	1.45119e-06	0.000748132	6.05	6.369	1.694	38.972	49.778	39.202
TRINITY_DN54936_c8_g1	P81287	Annexin A5	2.31435	1.38231e-06	0.000728923	6.63	5.627	5.302	34.515	22.669	30.133
TRINITY_DN54971_c10_g1	Q5ZLG0	Acetoacetyl-CoA synthetase	2.16796	0.000408522	0.0312062	4.596	4.931	6.164	16.905	15.557	37.886
TRINITY_DN55110_c8_g1	P01152	Pro-thyrotropin-releasing hormone-A	9.70156	0.000165601	0.0159397	0	0.006	0	2.191	0.66	17.858
TRINITY_DN55167_c4_g1	P12928	Pyruvate kinase PKLR	2.09587	8.25398e-05	0.00981409	5.366	3.494	4.166	16.055	16.193	23.332
TRINITY_DN55414_c12_g1	P00435	Glutathione peroxidase 1	4.47148	2.58517e-06	0.00108608	0.578	0.214	0.154	8.687	7.119	5.583
TRINITY_DN55553_c8_g1	Q62273	Sulfate transporter*†	2.96307	7.93079e-05	0.00954636	32.207	6.373	12.74	188.062	124.128	87.93
TRINITY_DN55638_c3_g2	Q14678	KN motif and ankyrin repeat domain-containing protein 1	3.05207	9.51369e-05	0.0107823	4.38	4.278	1.849	46.005	31.555	10.317
TRINITY_DN55712_c10_g1	O00370	LINE-1 retrotransposable element ORF2 protein	8.4405	1.17117e-05	0.00275754	0	0	0	5.083	1.578	2.027
TRINITY_DN55729_c4_g1	Q5ZLL6	Methylsterol monooxygenase 1	2.44747	1.21202e-05	0.00279835	5.339	4.013	4.489	16.525	23.361	35.301
TRINITY_DN55777_c14_g1	P36956	Sterol regulatory element-binding protein 1	2.25176	0.000679795	0.0455165	8.527	8.921	2.341	29.11	36.958	27.768
TRINITY_DN55810_c8_g3	P07379	Phosphoenolpyruvate carboxykinase, cytosolic [GTP]	1.7968	5.38065e-06	0.00168546	343.401	299.537	216.76	1132.17	1090.6	758.296
TRINITY_DN55819_c10_g5	Q6UW88	Epigen	4.00588	1.16039e-18	2.48625e-14	6.158	7.583	7.105	116.145	132.911	85.772
TRINITY_DN55909_c7_g7	P0CT43	Transposon Tf2-8 polyprotein	8.02116	6.36998e-05	0.0083527	0	0	0	3.841	1.191	1.503
TRINITY_DN56075_c13_g1	Q14534	Squalene monooxygenase	4.01416	1.19682e-11	9.15825e-08	1.829	2.301	1.303	20.55	30.822	35.688
TRINITY_DN56089_c14_g1	Q9GK30	Parathyroid hormone-related protein	4.99015	1.15005e-18	2.48625e-14	1.146	1.387	1.64	51.863	50.83	31.73
TRINITY_DN56113_c4_g1	Q3TZ65	Outer dense fiber protein 3-like protein 2	2.17046	0.000555704	0.0392436	5.041	2.778	2.114	18.712	12.487	13.128
TRINITY_DN56337_c6_g1	Q17QG3	RILP-like protein 1	2.71683	3.15312e-09	9.34528e-06	11.96	10.163	13.081	57.952	99.902	73.436
TRINITY_DN56764_c9_g1	O35161	Cadherin EGF LAG seven-pass G-type receptor 1	4.06524	6.92955e-10	2.69207e-06	16.62	26.959	13.167	537.664	227.631	183.07
TRINITY_DN57041_c0_g2	P35953	Very low-density lipoprotein receptor	1.75341	0.000459837	0.0343264	4.087	4.654	4.544	13.482	16.579	14.693
TRINITY_DN57073_c5_g1	P14019	Ornithine decarboxylase	2.53105	8.1599e-08	9.60626e-05	38.272	23.203	25.725	229.305	135.973	137.282
TRINITY_DN57210_c0_g2	O00370	LINE-1 retrotransposable element ORF2 protein	7.95308	0.00010874	0.0118508	0	0	0	1.493	1.001	3.674
TRINITY_DN57217_c4_g1	P22758	Protein-glutamine gamma-glutamyltransferase K	2.3631	3.00916e-07	0.000244221	6.274	5.616	6.899	32.217	37.846	26.487
TRINITY_DN57271_c5_g1	Q8HYZ4	Phosphoenolpyruvate carboxykinase, cytosolic [GTP]	1.59342	0.000136237	0.0139799	352.762	347.36	211.297	1010.54	1064.8	669.263
TRINITY_DN57354_c4_g1	P40682	V-type proton ATPase subunit S1	1.64421	3.79751e-06	0.00136979	42.197	42.267	41.876	141.803	128.866	123.701
TRINITY_DN57422_c4_g2	Q02084	Zinc-binding protein A33	5.21205	6.20207e-05	0.00821296	0.072	0	0.083	1.945	2.303	1.781
TRINITY_DN57715_c13_g2	Q07782	Solute carrier family 13 member 1*	3.59755	3.97668e-05	0.00606005	0.357	0.462	0.271	6.259	4.488	3.21
TRINITY_DN57759_c6_g1	Q99685	Monoglyceride lipase	3.04464	0.000543634	0.0385948	0.983	0.519	2.885	9.564	14.467	12.56
TRINITY_DN57759_c6_g2	Q99685	Monoglyceride lipase	7.66868	4.68911e-05	0.00673384	0	0	0	1.805	1.605	1.708
TRINITY_DN57790_c2_g1	Q61312	Transcription factor AP-2 gamma	9.08517	1.64324e-08	3.20074e-05	0	0	0	5.259	3.707	4.62
TRINITY_DN57833_c6_g1	Q9UL59	Zinc finger protein 214	2.44064	2.05635e-05	0.00391807	9.876	3.947	6.244	45.312	36.905	26.815
TRINITY_DN57878_c7_g2	P11369	LINE-1 retrotransposable element ORF2 protein	8.30624	1.32023e-05	0.00298157	0	0	0	1.585	4.484	1.917
TRINITY_DN57933_c6_g11	Q6P5F9	Exportin-1	2.01737	8.031e-05	0.00962838	8.516	6.347	6.547	39.712	26.292	20.768
TRINITY_DN57933_c6_g9	Q6P5F9	Exportin-1	1.84411	1.20617e-05	0.00279086	12.49	10.581	10.655	45.373	34.766	40.685
TRINITY_DN58026_c24_g2	P21328	RNA-directed DNA polymerase from mobile element jockey	1.88751	0.000344577	0.0277136	10.381	8.393	6.333	20.737	42.478	29.648
TRINITY_DN58184_c5_g2	P04323	Retrovirus-related Pol polyprotein from transposon 17.6	3.19551	4.76897e-05	0.00676689	1.242	1.444	0.604	13.269	5.369	11.122
TRINITY_DN58254_c16_g2	P21329	RNA-directed DNA polymerase from mobile element jockey	10.1832	1.56496e-07	0.000157379	0	0	0	2.311	18.993	8.079
TRINITY_DN58278_c70_g1	C1D679	Porphobilinogen deaminase	9.10583	1.84515e-06	0.000866977	0	0	0	6.25	1.499	6.028
TRINITY_DN61962_c0_g1	P01269	Parathyroid hormone	8.10965	8.95733e-06	0.00233479	0	0	0	3.132	2.32	1.451
TRINITY_DN78250_c0_g1	Q7SYL3	E3 ubiquitin-protein ligase Siah2	7.60017	8.42825e-05	0.00993309	0	0	0	1.553	1.439	1.826
TRINITY_DN8141_c0_g1	Q90578	Vitamin D3 hydroxylase-associated protein	7.40909	0.000348479	0.0278393	0	0	0	1.352	1.285	1.614
TRINITY_DN85284_c0_g1	Q0BQE8	ATP synthase subunit beta	8.30218	1.71928e-06	0.000833465	0	0	0	3.266	2.081	2.598
TRINITY_DN85817_c0_g1	Q76MS9	Musculoskeletal embryonic nuclear protein 1	4.65991	0.000393656	0.0304714	0.784	0.157	0	10.09	7.535	8.063
		* genes encoding SLC family proteins
		† re-annotated as Sulfate Anion Transporter 1 in table 5
