# Supplementary material for: Molecular and morphological investigations on the renal mechanisms enabling euryhalinity of red stingray Hemitrygon akajei
Source: Front Physiol. 2022 Aug 9;13:953665. doi: 10.3389/fphys.2022.953665 (PMC9396271; doi:10.3389/fphys.2022.953665)
Supplement: Supplementary file 4 [file Table1.XLSX]

## Sheet: FW transfer
Table S1. Primer sets used in the present study
Gene Name		Primer sequence (5' to 3')
Primer sets for cDNA cloning and in situ hybridization
nkcc2	Sense	GCTGTAGCTGTGGCCATGTA
	Antisense	TTTTTCAGGCACTCTGCAAG
nkaα1	Sense	AACGTATGGCACGGAAGAAC
	Antisense	TTGCAATAGCTTTGGCAGTG
ut	Sense	TGGCGATATGAAAGAATTTGG
	Antisense	GACGTACCCGGAGAAGAACA
ncc	Sense	GCTACTGGGTCGATGGATTG
	Antisense	GACGTGTCCATTTGAGGTGA
ef1α1	Sense	AACGTGAACGTGGCATTACC
	Antisense	TTTAAGATGATTACTTGCGAAATGA
actb	Sense	CGTGCTGTTTTCCCCTCTAT
	Antisense	ATGTACCCTGGCATTGCTG
Primer sets for qPCR
nkcc2	Sense	TATGAGCATGGTGTCTGGATTT
	Antisense	TTGGGTGCACTGACTAAAGAG
nkaα1	Sense	GCTTCGTTGGACTGATGTCTAT
	Antisense	GTGATTGGATGGTCACCTGTTA
ut	Sense	TAGGGCAGAACATTGACATGAG
	Antisense	GGCATATTGGTCGGTCTCTTAC
ncc	Sense	GGATTTGCGCCGTTGATTAC
	Antisense	TTGCACAGGCACTGAAAGA
ef1α1	Sense	CCCAGAAACTGTGGCATTTG
	Antisense	GGTGATCTTCCAGCCTTTGA
actb	Sense	GTTATGCACTTCCACATGCTATT
	Antisense	GTGAAGGAGTACCCTCTTTCTG
